# Supplementary material for: Validation of internal control for gene expression study in soybean by quantitative real-time PCR
Source: BMC Mol Biol. 2008 Jun 23;9:59. doi: 10.1186/1471-2199-9-59 (PMC2443375; doi:10.1186/1471-2199-9-59)
Supplement: Additional File 1 — HKG comparisons. Mean ΔCt values were given for the mean difference between the genes over the 21 sample pools. SteDev was given for the variation in Ct values over the 21 sample pools. [file 1471-2199-9-59-S1.xls]

## Sheet: Sheet1
	Additional file 1: Candidate housekeeping gene comparisons
	Sample	MeanΔCt	StdDev	Mean StdDev
	ELF1B vs ACT11	2.88	0.76	1
	ELF1B vs ACT2/7	0.84	0.82
	ELF1B vs G6PD	1.16	1.41
	ELF1B vs UBC2	1.6	1.02
	ELF1B vs ELF1A	4.25	0.8
	ELF1B vs TUB	1.77	0.9
	ELF1B vs TUA	2.03	0.77
	ELF1B vs CYP2	5.28	0.6
	ELF1B vs UBQ10	1.32	1.88
	CYP2 vs ACT11	2.4	0.7	1.04
	CYP2 vs ACT2/7	4.6	0.85
	CYP2 vs G6PD	4.69	1.53
	CYP2 vs ELF1B	5.3	0.6
	CYP2 vs UBC2	3.68	0.94
	CYP2 vs ELF1A	1.08	0.89
	CYP2 vs TUB	3.54	1.1
	CYP2 vs TUA	3.24	0.93
	CYP2 vs UBQ10	4.66	1.79
	ELF1A vs ACT11	1.53	1.05	1.06
	ELF1A vs ACT2/7	3.57	0.92
	ELF1A vs G6PD	3.66	1.58
	ELF1A vs ELF1B	4.25	0.8
	ELF1A vs UBC2	2.66	0.81
	ELF1A vs TUB	2.52	1.1
	ELF1A vs TUA	2.22	0.57
	ELF1A vs CYP2	1.08	0.89
	ELF1A vs UBQ10	3.66	1.84
	ACT11 vs ACT2/7	2.2	0.9	1.07
	ACT11 vs G6PD	2.28	1.45
	ACT11 vs ELF1B	2.88	0.76
	ACT11 vs UBC2	1.35	0.97
	ACT11 vs ELF1A	1.53	1.05
	ACT11 vs TUB	1.32	1.23
	ACT11 vs TUA	0.92	0.92
	ACT11 vs CYP2	2.1	0.7
	ACT11 vs UBQ10	2.52	1.65
	TUA vs ACT11	0.92	0.92	1.07
	TUA vs ACT2/7	1.35	0.9
	TUA vs G6PD	1.88	1.69
	TUA vs ELF1B	2.03	0.77
	TUA vs UBC2	0.84	0.92
	TUA vs ELF1A	2.22	0.57
	TUA vs TUB	0.8	0.95
	TUA vs CYP2	3.25	0.93
	TUA vs UBQ10	2.1	2.01
	ACT2/7 vs ACT11	2.2	0.9	1.08
	ACT2/7 vs G6PD	1.17	1.43
	ACT2/7 vs ELF1B	0.84	0.82
	ACT2/7 vs UBC2	1.08	0.99
	ACT2/7 vs ELF1A	3.57	0.92
	ACT2/7 vs TUB	1.3	1.19
	ACT2/7 vs TUA	1.35	0.9
	ACT2/7 vs CYP2	4.6	0.85
	ACT2/7 vs UBQ10	1.21	1.69
	TUB vs ACT11	1.32	1.23	1.08
	TUB vs ACT2/7	1.3	1.19
	TUB vs G6PD	1.96	1.98
	TUB vs ELF1B	1.77	0.9
	TUB vs UBC2	1.21	1.53
	TUB vs ELF1A	2.52	1.1
	TUB vs TUA	0.8	0.95
	TUB vs CYP2	3.54	1.1
	TUB vs UBQ10	2.25	2.44
	UBC2 vs ACT11	1.35	0.97	1.15
	UBC2 vs ACT2/7	1.08	0.99
	UBC2 vs G6PD	1.56	1.74
	UBC2 vs ELF1B	1.6	1.02
	UBC2 vs ELF1A	2.66	0.81
	UBC2 vs TUB	1.21	1.53
	UBC2 vs TUA	0.84	0.92
	UBC2 vs CYP2	3.68	0.94
	UBC2 vs UBQ10	1.47	1.47
	G6PD vs ACT11	2.28	1.45	1.5
	G6PD vs ACT2/7	1.17	1.43
	G6PD vs ELF1B	1.16	1.41
	G6PD vs UBC2	1.56	1.74
	G6PD vs ELF1A	3.66	1.58
	G6PD vs TUB	1.77	0.9
	G6PD vs TUA	1.88	1.69
	G6PD vs CYP2	4.69	1.53
	G6PD vs UBQ10	1.43	1.76
	UBQ10 vs ACT11	2.52	1.65	1.84
	UBQ10 vs ACT2/7	1.21	1.69
	UBQ10 vs G6PD	1.43	1.76
	UBQ10 vs ELF1B	1.32	1.88
	UBQ10 vs UBC2	1.47	1.47
	UBQ10 vs ELF1A	3.66	1.84
	UBQ10 vs TUB	2.25	2.44
	UBQ10 vs TUA	2.1	2.01
	UBQ10 vs CYP2	4.66	1.79
